# Supplementary material for: A qPCR Assay for the Fast Detection and Quantification of Colletotrichum lupini
Source: Plants (Basel). 2021 Jul 28;10(8):1548. doi: 10.3390/plants10081548 (PMC8401954; doi:10.3390/plants10081548)
Supplement: Supplementary file 1 [file plants-10-01548-s001.zip]

Archive with 1 entries (1 files):
- plants-1276674-supplementary.pdf
